# Supplementary material for: Fluorescence Microscopy in Adeno-Associated Virus Research
Source: Viruses. 2023 May 16;15(5):1174. doi: 10.3390/v15051174 (PMC10222864; doi:10.3390/v15051174)
Supplement: Supplementary file 1 [file viruses-15-01174-s001.zip]

Archive with 1 entries (1 files):
- viruses-2313188-supplementary.pdf
